# Supplementary material for: BRCA Testing for Patients Treated in Italy: A National Survey of Breast Centers Associated with Senonetwork
Source: Curr Oncol. 2024 Jun 30;31(7):3815–25. doi: 10.3390/curroncol31070282 (PMC11276301; doi:10.3390/curroncol31070282)
Supplement: Supplementary file 1 [file curroncol-31-00282-s001.zip]

Archive with 1 entries (1 files):
- curroncol-3071424-supplementary.pdf
